# Supplementary material for: Interaction of germline variants in a family with a history of early‐onset clear cell renal cell carcinoma
Source: Mol Genet Genomic Med. 2019 Jan 24;7(3):e556. doi: 10.1002/mgg3.556 (PMC6418363; doi:10.1002/mgg3.556)
Supplement: Supplementary file 7 [file MGG3-7-na-s007.xlsx]

## Sheet: Renal cancer studies
Supplementary File 4.	Analysis of reported alterations in SDHx genes (SDHA, SDHB, SDHC, and SDHD)
Data from cBioPortal
Cases included in Figure 4B		number of cases tested for each gene mutation				number of mutations found for each gene					number of cases tested for each gene CNAs				number of amplifications found for each gene				number of deletions found for each gene
		SDHA	SDHB	SDHC	SDHD	SDHA	SDHB	SDHC	SDHD		SDHA	SDHB	SDHC	SDHD	SDHA	SDHB	SDHC	SDHD	SDHA	SDHB	SDHC	SDHD
Study 1	Clear Cell Renal Cell Carcinoma (U Tokyo, Nat Genet 2013)	106	106	106	106	0	1	0	0		0	0	0	0	0	0	0	0	0	0	0	0
Study 2	Kidney Renal Clear Cell Carcinoma (BGI, Nat Genet 2012)	10	98	98	98	0	0	0	0		0	0	0	0	0	0	0	0	0	0	0	0
Study 3	Kidney Renal Clear Cell Carcinoma (TCGA, Provisional)	451	451	451	451	2	1	0	1		526	526	526	526	4	0	3	1	0	1	0	1
Study 4	Multiregion Sequencing of Clear Cell Renal Cell Carcinoma (IRC, Nat Genet 2014)	10	10	10	10	0	0	0	0		0	0	0	0	0	0	0	0	0	0	0	0
Study 5	Kidney Chromophobe (TCGA, Provisional)	66	66	66	66	5	0	0	0		66	66	66	66	0	0	0	1	0	0	0	0
Study 6	Kidney Renal Papillary Cell Carcinoma (TCGA, Provisional)	293	293	293	293	0	1	0	1		288	288	288	288	1	1	0	0	2	2	1	5
Study 7	Renal Non-Clear Cell Carcinoma (Genentech, Nat Genet 2014)
	MSK- KIRP	46	46	46	46	0	0	0	0		0	0	0	0	0	0	0	0	0	0	0	0
	MSK- KICH	47	47	47	47	0	0	0	0		0	0	0	0	0	0	0	0	0	0	0	0
Study 8	Targeted gene sequencing in 62 high-grade primary Unclassified Renal Cell Carcinoma (MSK, Nature 2016)	0	53	0	0	0	0	0	0		0	62	0	0	0	0	0	0	0	0	0	0
Study 9	GENIE Renal Clear cell:	236	236	236	236	1	4	1	0		223	223	223	223	0	0	0	0	0	0	0	0
Study 10	GENIE Papillary Renal Cell Carcinoma:	53	53	53	53	1	0	0	0		47	47	47	47	1	0	0	0	0	0	0	1
Study 11	GENIE Chromophobe:	32	32	32	32	0	0	0	0		30	30	30	30	0	0	0	0	0	0	0	0
	Total cases from cbioportal.org	1350	1491	1438	1438	9	7	1	2		1180	1242	1180	1180	6	1	3	2	2	3	1	7
Data from ICGC and COSMIC
		number of cases tested for each gene mutation				number of mutations found for each gene
		SDHA	SDHB	SDHC	SDHD	SDHA	SDHB	SDHC	SDHD
	ICGC - RECA-EU	95	95	95	95	4	1	3	2
	COSMIC	771	784	783	783	2	0	0	0
	Total cases from cbioportal.org	1350	1491	1438	1438	9	7	1	2
	Total cases from ICGC - RECA-EU	95	95	95	95	4	1	3	2
	Total cases from COSMIC	771	784	783	783	2	0	0	0
	TOTAL	2216	2370	2316	2316	15	8	4	4

## Sheet: Fig. 4C
Data presented in Figure 4C
Cancer Study	AA change	Chr	Start	End	Ref	Alt	Func.refGene	Gene.refGene	GeneDetail.refGene	ExonicFunc.refGene	AAChange.refGene	Xref.refGene	cytoBand	ExAC_ALL	ExAC_AFR	ExAC_AMR	ExAC_EAS	ExAC_FIN	ExAC_NFE	ExAC_OTH	ExAC_SAS	avsnp147	SIFT_score	SIFT_pred	Polyphen2_HDIV_score	Polyphen2_HDIV_pred	Polyphen2_HVAR_score	Polyphen2_HVAR_pred	LRT_score	LRT_pred	MutationTaster_score	MutationTaster_pred	MutationAssessor_score	MutationAssessor_pred	FATHMM_score	FATHMM_pred	PROVEAN_score	PROVEAN_pred	VEST3_score	CADD_raw	CADD_phred	DANN_score	fathmm-MKL_coding_score	fathmm-MKL_coding_pred	MetaSVM_score	MetaSVM_pred	MetaLR_score	MetaLR_pred	integrated_fitCons_score
pRCC (TCGA)	A88T	chr5	224586	224586	G	A	exonic	SDHA	.	nonsynonymous SNV	SDHA:NM_001294332:exon3:c.G262A:p.A88T,SDHA:NM_001330758:exon3:c.G262A:p.A88T,SDHA:NM_004168:exon3:c.G262A:p.A88T	Cardiomyopathy, dilated, 1GG;Leigh syndrome, Autosomal recessive, Mitochondrial;Mitochondrial respiratory chain complex II deficiency, Autosomal recessive;Paragangliomas 5, Autosomal dominant	5p15.33	.	.	.	.	.	.	.	.	.	0	D	1	D	1	D	0	U	1	D	2.295	M	-0.09	T	-3.21	D	0.862	5.774	27	0.999	0.968	D	0.112	D	0.542	D	0.722
ccRCC (TCGA)	I235F	chr5	228381	228381	A	T	exonic	SDHA	.	nonsynonymous SNV	SDHA:NM_001294332:exon5:c.A559T:p.I187F,SDHA:NM_001330758:exon6:c.A703T:p.I235F,SDHA:NM_004168:exon6:c.A703T:p.I235F	Cardiomyopathy, dilated, 1GG;Leigh syndrome, Autosomal recessive, Mitochondrial;Mitochondrial respiratory chain complex II deficiency, Autosomal recessive;Paragangliomas 5, Autosomal dominant	5p15.33	9.885e-05	0.0011	0	0	0	1.499e-05	0	0	rs770023910	0.001	D	0.997	D	0.917	D	0	U	1	D	2.565	M	-0.52	T	-2.98	D	0.92	5.157	25.4	0.988	0.971	D	0.119	D	0.511	D	0.707
ccRCC (TCGA)	E240Q	chr5	228396	228396	G	C	exonic	SDHA	.	nonsynonymous SNV	SDHA:NM_001294332:exon5:c.G574C:p.E192Q,SDHA:NM_001330758:exon6:c.G718C:p.E240Q,SDHA:NM_004168:exon6:c.G718C:p.E240Q	Cardiomyopathy, dilated, 1GG;Leigh syndrome, Autosomal recessive, Mitochondrial;Mitochondrial respiratory chain complex II deficiency, Autosomal recessive;Paragangliomas 5, Autosomal dominant	5p15.33	9.064e-05	0.001	0	0	0	1.499e-05	0	0	rs1041946	0.013	D	0.997	D	0.939	D	0	U	1	D	2.05	M	-0.48	T	-2.57	D	0.658	5.356	25.9	0.997	0.968	D	0.004	D	0.494	T	0.707
Pancreas (TCGA)	V364I	chr5	235284	235284	G	A	exonic	SDHA	.	nonsynonymous SNV	SDHA:NM_001294332:exon8:c.G946A:p.V316I,SDHA:NM_001330758:exon9:c.G1090A:p.V364I,SDHA:NM_004168:exon9:c.G1090A:p.V364I	Cardiomyopathy, dilated, 1GG;Leigh syndrome, Autosomal recessive, Mitochondrial;Mitochondrial respiratory chain complex II deficiency, Autosomal recessive;Paragangliomas 5, Autosomal dominant	5p15.33	2.475e-05	0	0	0	0	4.505e-05	0	0	rs372738835	1	T	0.154	B	0.08	B	0	U	1	D	0.52	N	-0.59	T	0.15	N	0.576	2.195	17.47	0.595	0.987	D	-0.865	T	0.18	T	0.707
chRCC (TCGA)	I383F	chr5	235341	235341	A	T	exonic	SDHA	.	nonsynonymous SNV	SDHA:NM_001294332:exon8:c.A1003T:p.I335F,SDHA:NM_001330758:exon9:c.A1147T:p.I383F,SDHA:NM_004168:exon9:c.A1147T:p.I383F	Cardiomyopathy, dilated, 1GG;Leigh syndrome, Autosomal recessive, Mitochondrial;Mitochondrial respiratory chain complex II deficiency, Autosomal recessive;Paragangliomas 5, Autosomal dominant	5p15.33	.	.	.	.	.	.	.	.	.	0	D	1	D	1	D	0	U	1	D	4.375	H	-0.48	T	-3.62	D	0.924	6.006	27.9	0.99	0.973	D	0.685	D	0.693	D	0.707
chRCC (TCGA)	A449V	chr5	236628	236628	C	T	exonic	SDHA	.	nonsynonymous SNV	SDHA:NM_001294332:exon9:c.C1202T:p.A401V,SDHA:NM_001330758:exon10:c.C1346T:p.A449V,SDHA:NM_004168:exon10:c.C1346T:p.A449V	Cardiomyopathy, dilated, 1GG;Leigh syndrome, Autosomal recessive, Mitochondrial;Mitochondrial respiratory chain complex II deficiency, Autosomal recessive;Paragangliomas 5, Autosomal dominant	5p15.33	9.89e-05	9.619e-05	0	0	0	0.0002	0	0	rs201139275	0	D	0.992	D	0.764	P	0	U	1	D	5.125	H	-0.53	T	-3.35	D	0.933	5.703	26.8	0.999	0.969	D	0.907	D	0.762	D	0.707
chRCC (TCGA)	A454T	chr5	236642	236642	G	A	exonic	SDHA	.	nonsynonymous SNV	SDHA:NM_001294332:exon9:c.G1216A:p.A406T,SDHA:NM_001330758:exon10:c.G1360A:p.A454T,SDHA:NM_004168:exon10:c.G1360A:p.A454T	Cardiomyopathy, dilated, 1GG;Leigh syndrome, Autosomal recessive, Mitochondrial;Mitochondrial respiratory chain complex II deficiency, Autosomal recessive;Paragangliomas 5, Autosomal dominant	5p15.33	.	.	.	.	.	.	.	.	.	0.01	D	1	D	1	D	0	U	1	D	1.365	L	-0.51	T	-3.51	D	0.664	3.772	23.4	0.999	0.984	D	-0.274	T	0.402	T	0.707
chRCC (TCGA)	S456L	chr5	236649	236649	C	T	exonic	SDHA	.	nonsynonymous SNV	SDHA:NM_001294332:exon9:c.C1223T:p.S408L,SDHA:NM_001330758:exon10:c.C1367T:p.S456L,SDHA:NM_004168:exon10:c.C1367T:p.S456L	Cardiomyopathy, dilated, 1GG;Leigh syndrome, Autosomal recessive, Mitochondrial;Mitochondrial respiratory chain complex II deficiency, Autosomal recessive;Paragangliomas 5, Autosomal dominant	5p15.33	0.0207	0.0207	0.0089	0.0181	0.0145	0.0202	0.0261	0.0347	rs76896145	0	D	1	D	0.997	D	0	U	1	D	4.805	H	-0.8	T	-5.16	D	0.936	6.363	29.4	0.999	0.98	D	-0.428	T	0.038	T	0.707
ccRCC (TCGA)	S456L	chr5	236649	236649	C	T	exonic	SDHA	.	nonsynonymous SNV	SDHA:NM_001294332:exon9:c.C1223T:p.S408L,SDHA:NM_001330758:exon10:c.C1367T:p.S456L,SDHA:NM_004168:exon10:c.C1367T:p.S456L	Cardiomyopathy, dilated, 1GG;Leigh syndrome, Autosomal recessive, Mitochondrial;Mitochondrial respiratory chain complex II deficiency, Autosomal recessive;Paragangliomas 5, Autosomal dominant	5p15.33	0.0207	0.0207	0.0089	0.0181	0.0145	0.0202	0.0261	0.0347	rs76896145	0	D	1	D	0.997	D	0	U	1	D	4.805	H	-0.8	T	-5.16	D	0.936	6.363	29.4	0.999	0.98	D	-0.428	T	0.038	T	0.707
chRCC (TCGA)	R465Q	chr5	236676	236676	G	A	exonic	SDHA	.	nonsynonymous SNV	SDHA:NM_001294332:exon9:c.G1250A:p.R417Q,SDHA:NM_001330758:exon10:c.G1394A:p.R465Q,SDHA:NM_004168:exon10:c.G1394A:p.R465Q	Cardiomyopathy, dilated, 1GG;Leigh syndrome, Autosomal recessive, Mitochondrial;Mitochondrial respiratory chain complex II deficiency, Autosomal recessive;Paragangliomas 5, Autosomal dominant	5p15.33	0.016	0.0246	0.0203	0.0368	0.0091	0.0139	0.0179	0.008	rs138277996	0.001	D	0.989	D	0.363	B	0.004	U	1	D	3.535	H	-0.2	T	-3.24	D	0.961	5.618	26.6	1	0.987	D	-0.779	T	0.012	T	0.707
chRCC (TCGA)	A466T	chr5	236678	236678	G	A	exonic	SDHA	.	nonsynonymous SNV	SDHA:NM_001294332:exon9:c.G1252A:p.A418T,SDHA:NM_001330758:exon10:c.G1396A:p.A466T,SDHA:NM_004168:exon10:c.G1396A:p.A466T	Cardiomyopathy, dilated, 1GG;Leigh syndrome, Autosomal recessive, Mitochondrial;Mitochondrial respiratory chain complex II deficiency, Autosomal recessive;Paragangliomas 5, Autosomal dominant	5p15.33	0.0382	0.0389	0.0297	0.051	0.0258	0.035	0.047	0.0549	rs111387770	0.012	D	0.985	D	0.631	P	0	U	1	D	2.795	M	-0.05	T	-3.05	D	0.824	4.962	25.1	0.999	0.991	D	-1.007	T	0.006	T	0.707
Pancreas (TCGA)	A591V	chr5	251561	251561	C	T	exonic	SDHA	.	nonsynonymous SNV	SDHA:NM_001294332:exon12:c.C1628T:p.A543V,SDHA:NM_004168:exon13:c.C1772T:p.A591V	Cardiomyopathy, dilated, 1GG;Leigh syndrome, Autosomal recessive, Mitochondrial;Mitochondrial respiratory chain complex II deficiency, Autosomal recessive;Paragangliomas 5, Autosomal dominant	5p15.33	.	.	.	.	.	.	.	.	rs367621815	0.015	D	1	D	0.974	D	0	U	1	D	3.335	M	-1.96	D	-3.33	D	0.814	3.863	23.5	0.991	0.967	D	0.792	D	0.786	D	0.722
chRCC (TCGA)	P643A	chr5	256467	256467	C	G	exonic	SDHA	.	nonsynonymous SNV	SDHA:NM_001330758:exon13:c.C1684G:p.P562A,SDHA:NM_001294332:exon14:c.C1783G:p.P595A,SDHA:NM_004168:exon15:c.C1927G:p.P643A	Cardiomyopathy, dilated, 1GG;Leigh syndrome, Autosomal recessive, Mitochondrial;Mitochondrial respiratory chain complex II deficiency, Autosomal recessive;Paragangliomas 5, Autosomal dominant	5p15.33	.	.	.	.	.	.	.	.	.	0.412	T	0.997	D	0.989	D	0	U	1	D	2.465	M	-1.72	D	-3.72	D	0.741	1.923	15.73	0.985	0.986	D	-0.256	T	0.381	T	0.707
ccRCC(AACR)	L368V	chr5	235296	235296	C	G	exonic	SDHA	.	nonsynonymous SNV	SDHA:NM_001294332:exon8:c.C958G:p.L320V,SDHA:NM_001330758:exon9:c.C1102G:p.L368V,SDHA:NM_004168:exon9:c.C1102G:p.L368V	Cardiomyopathy, dilated, 1GG;Leigh syndrome, Autosomal recessive, Mitochondrial;Mitochondrial respiratory chain complex II deficiency, Autosomal recessive;Paragangliomas 5, Autosomal dominant	5p15.33	.	.	.	.	.	.	.	.	.	.	D	1	D	0.996	D	0	U	1	D	1.93	M	-0.53	T	-2.78	D	0.701	4.313	24	0.979	0.878	D	-0.218	T	0.408	T	0.707
pRCC (AACR)	S588L	chr5	251552	251552	C	T	exonic	SDHA	.	nonsynonymous SNV	SDHA:NM_001294332:exon12:c.C1619T:p.S540L,SDHA:NM_004168:exon13:c.C1763T:p.S588L	Cardiomyopathy, dilated, 1GG;Leigh syndrome, Autosomal recessive, Mitochondrial;Mitochondrial respiratory chain complex II deficiency, Autosomal recessive;Paragangliomas 5, Autosomal dominant	5p15.33	.	.	.	.	.	.	.	.	.	.	D	1	D	0.981	D	0.001	U	1	D	4.46	H	-3.08	D	-5.11	D	0.923	5.518	26.3	0.999	0.909	D	0.986	D	0.916	D	0.722
indicates damaging prediction
indicates benign prediciton
[truncated: 7 more columns]

## Sheet: Fig. 4D
Data in Figure 4D-
Name	Gene(s)	Condition(s)	Clinical significance (Last reviewed)	Review status	GRCh37Chromosome	GRCh37Location	GRCh38Chromosome	GRCh38Location	VariationID	AlleleID(s)
NM_004168.3(SDHA):c.2T>G (p.Met1Arg)	SDHA	not provided	Pathogenic(Last reviewed: Oct 6, 2016)	criteria provided, single submitter	5	218472	5	218357	422382	406737
NM_004168.3(SDHA):c.1526_1527delCGinsGA (p.Ser509Ter)	SDHA	not provided	Pathogenic(Last reviewed: Apr 27, 2017)	criteria provided, single submitter	5	240566 - 240567	5	240451 - 240452	418987	406740
NM_004168.3(SDHA):c.985C>T (p.Arg329Ter)	SDHA	Mitochondrial complex II deficiency|Paragangliomas 5	Pathogenic(Last reviewed: Oct 12, 2016)	criteria provided, single submitter	5	233681	5	233566	412328	395200
NM_004168.3(SDHA):c.1534C>T (p.Arg512Ter)	SDHA	Mitochondrial complex II deficiency|Paragangliomas 5	Pathogenic/Likely pathogenic(Last reviewed: Dec 15, 2016)	criteria provided, multiple submitters, no conflicts	5	240574	5	240459	371805	358799
NM_004168.3(SDHA):c.1A>G (p.Met1Val)	SDHA	Mitochondrial complex II deficiency|Paragangliomas 5	Likely pathogenic(Last reviewed: Dec 7, 2016)	criteria provided, single submitter	5	218471	5	218356	239661	239796
NM_004168.3(SDHA):c.1751C>T (p.Ala584Val)	SDHA	Mitochondrial complex II deficiency|Paragangliomas 5|not provided	Conflicting interpretations of pathogenicity(Last reviewed: Jul 6, 2016)	criteria provided, conflicting interpretations	5	251540	5	251425	239657	239845
NM_004168.3(SDHA):c.1054C>T (p.Arg352Ter)	SDHA	Mitochondrial complex II deficiency|Paragangliomas 5	Pathogenic(Last reviewed: Aug 22, 2016)	criteria provided, single submitter	5	233750	5	233635	239634	239824
NM_004168.3(SDHA):c.1151C>G (p.Ser384Ter)	SDHA	Hereditary cancer-predisposing syndrome	Pathogenic(Last reviewed: Mar 19, 2015)	criteria provided, single submitter	5	235345	5	235230	230877	233457
NM_004168.3(SDHA):c.615T>A (p.Tyr205Ter)	SDHA	Hereditary cancer-predisposing syndrome	Pathogenic(Last reviewed: Jan 27, 2015)	criteria provided, single submitter	5	226156	5	226041	230290	233453
NM_004168.3(SDHA):c.223C>T (p.Arg75Ter)	SDHA	Mitochondrial complex II deficiency|Paragangliomas 5|not provided	Pathogenic(Last reviewed: Apr 7, 2017)	criteria provided, multiple submitters, no conflicts	5	224547	5	224432	209127	205718
NM_001294332.1(SDHA):c.[313-449G>C;1405A>G]	SDHA	Mitochondrial complex II deficiency	Likely pathogenic(Last reviewed: Mar 10, 2015)	no assertion criteria provided	5|5	225549	5|5	225434	190221	188048|188049
NM_004168.3(SDHA):c.295C>T (p.His99Tyr)	SDHA	Carney triad	Likely pathogenic	no assertion criteria provided	5	224619	5	224504	189839	187699
NM_004168.3(SDHA):c.1753C>T (p.Arg585Trp)	SDHA	Mitochondrial complex II deficiency|Paragangliomas 5|Hereditary cancer-predisposing syndrome	Conflicting interpretations of pathogenicity(Last reviewed: Aug 28, 2016)	criteria provided, conflicting interpretations	5	251542	5	251427	160358	170202
NM_004168.3(SDHA):c.91C>T (p.Arg31Ter)	SDHA	Carney triad|Mitochondrial complex II deficiency|Paragangliomas 5|not provided|Hereditary cancer-predisposing syndrome	Pathogenic/Likely pathogenic(Last reviewed: Jan 23, 2017)	criteria provided, multiple submitters, no conflicts	5	223624	5	223509	142601	152315
NM_004168.3(SDHA):c.818C>T (p.Thr273Ile)	SDHA	Paragangliomas 5|Hereditary cancer-predisposing syndrome	Conflicting interpretations of pathogenicity(Last reviewed: Feb 18, 2016)	criteria provided, conflicting interpretations	5	231038	5	230923	141401	151115
NM_004168.3(SDHA):c.1526C>T (p.Ser509Leu)	SDHA	Mitochondrial complex II deficiency	Pathogenic(Last reviewed: Sep 1, 2012)	no assertion criteria provided	5	240566	5	240451	39586	48185
NM_004168.3(SDHA):c.1523C>T (p.Thr508Ile)	SDHA	Mitochondrial complex II deficiency|Paragangliomas 5	Conflicting interpretations of pathogenicity(Last reviewed: Jan 10, 2017)	criteria provided, conflicting interpretations	5	240563	5	240448	39585	48184
NM_004168.3(SDHA):c.1765C>T (p.Arg589Trp)	SDHA	Paragangliomas 5	Pathogenic(Last reviewed: Nov 6, 2014)	no assertion criteria provided	5	251554	5	251439	30132	39088
NM_004168.3(SDHA):c.1A>C (p.Met1Leu)	SDHA	Mitochondrial complex II deficiency	Pathogenic(Last reviewed: Feb 1, 2000)	no assertion criteria provided	5	218471	5	218356	8744	23783
NM_004168.3(SDHA):c.1571C>T (p.Ala524Val)	SDHA	Mitochondrial complex II deficiency	Pathogenic(Last reviewed: Feb 1, 2000)	no assertion criteria provided	5	251126	5	251011	8743	23782
NM_004168.3(SDHA):c.1660C>T (p.Arg554Trp)	SDHA	Mitochondrial complex II deficiency|Paragangliomas 5	Conflicting interpretations of pathogenicity(Last reviewed: Apr 6, 2016)	criteria provided, conflicting interpretations	5	251215	5	251100	8742	23781
