# Supplementary material for: Interaction of germline variants in a family with a history of early‐onset clear cell renal cell carcinoma
Source: Mol Genet Genomic Med. 2019 Jan 24;7(3):e556. doi: 10.1002/mgg3.556 (PMC6418363; doi:10.1002/mgg3.556)
Supplement: Supplementary file 9 [file MGG3-7-na-s009.xlsx]

## Sheet: Sheet1
Sample	Total Reads	Total Mapped Reads	Mean depth of target region (X)	Coverage of target region (%)	Fraction of target region covered >=20X (%)
Unaffected Sister	171537238	144054826	213.5	99.74	98.93
Father	137657726	116982066	174.47	99.94	98.88
Proband	130901396	112018459	168.33	99.76	98.62
Mother	148027140	128912798	188.23	99.74	98.79
Unaffected Brother	173799148	151147510	221.31	99.94	99.26
Affected Brother	147751454	125204138	184.71	99.93	98.97
